# Supplementary material for: Received Cradling Bias During the First Year of Life: A Retrospective Study on Children With Typical and Atypical Development
Source: Front Psychiatry. 2020 Feb 27;11:91. doi: 10.3389/fpsyt.2020.00091 (PMC7056836; doi:10.3389/fpsyt.2020.00091)
Supplement: Supplementary file 1 [file Table_1.xlsx]

## Sheet: DATA
Raw research data
SUBJECT	GROUP	AGE_CHILD_YEARS	AGE_CHILD_MONTHS	SEX_CHILD	AGE_MOTHER	#PH_DX_0m	#PH_SX_0m	#PH_DX_1m	#PH_SX_1m	#PH_DX_2m	#PH_SX_2m	#PH_DX_3m	#PH_SX_3m	TOT_PH_0-3m_DX	TOT_PH_0-3m_SX	TOT_PH_0-3m_DX+SX	Q_LAT_0-3m	#PH_DX_4m	#PH_SX_4m	#PH_DX_5m	#PH_SX_5m	#PH_DX_6m	#PH_SX_6m	TOT_PH_4-6m_DX	TOT_PH_4-6m_SX	TOT_PH_4-6m_DX+SX	Q_LAT_4-6m	#PH_DX_7m	#PH_SX_7m	#PH_DX_8m	#PH_SX_8m	#PH_DX_9m	#PH_SX_9m	#PH_DX_10m	#PH_SX_10m	#PH_DX_11m	#PH_SX_11m	#PH_DX_12m	#PH_SX_12m	TOT_PH_7-12m_DX	TOT_PH_7-12m_SX	TOT_PH_7-12m_DX+SX	Q_LAT_7-12m	TOT_PH_13-24m_DX	TOT_PH_13-24m_SX	TOT_PH_13-24M_DX+SX	Q_LAT_13-24m
205	AD	2		F	40									0	0	0								0	0	0														0	0	0		0	0	0
213	AD	4		M	46									0	0	0								0	0	0														0	0	0		0	0	0
201	AD		23	M	33	1	4	1	0	0	1	0	2	2	7	9	-0.555556	1	1	0	1	0	1	1	3	4	-0.5	0	1	0	3	0	1	0	0	0	1	0	0	0	6	6	-1	0	9	9	-1
204	AD		34	M	44	0	0	3	4	0	1	0	1	3	6	9	-0.333333	2	0	0	0	0	0	2	0	2	1	0	2	1	0	1	0	2	0	0	0	0	0	4	2	6	0.333333	3	4	7	-0.142857
222_bis	AD		33	M	41	0	0	2	3	0	0	0	0	2	3	5	-0.2	2	1	0	0	0	0	2	1	3	0.333333	0	1	0	0	0	0	0	0	0	0	0	0	0	1	1	-1	8	4	12	0.333333
209	AD	2		F	32	0	1	0	1	2	0	0	0	2	2	4	0	1	0	0	0	0	2	1	2	3	-0.333333	1	0	1	1	0	2	0	1	0	0	0	1	2	5	7	-0.428571	4	5	9	-0.111111
212	AD	14		M	45	0	0	1	2	1	0	0	0	2	2	4	0	0	0	1	0	3	1	4	1	5	0.6	0	0	2	0	1	0	0	0	0	0	2	1	5	1	6	0.666667	4	0	4	1
208	AD	4		M	41	0	0	0	2	4	5	7	2	11	9	20	0.1	1	0	1	1	4	0	6	1	7	0.714286	2	1	2	2	3	0	0	3	3	0	6	1	16	7	23	0.391304	0	0	0
216	AD	16		M	55	8	3	2	5	0	0	4	0	14	8	22	0.272727	0	1	4	0	2	0	6	1	7	0.714286	0	0	0	0	0	0	0	0	0	0	0	0	0	0	0		0	0	0
226	AD	2		M	28	2	0	0	0	0	0	1	1	3	1	4	0.5	1	0	0	1	0	0	1	1	2	0	0	0	0	0	0	0	1	0	0	0	0	0	1	0	1	1	1	1	2	0
203	AD		43	M	37	0	0	6	4	7	1	3	0	16	5	21	0.52381	0	0	0	0	1	0	1	0	1	1	0	0	1	0	0	0	1	0	0	0	0	0	2	0	2	1	22	5	27	0.62963
220	AD		81	M	40	0	0	0	0	0	0	0	0	0	0	0		0	0	0	0	0	0	0	0	0		0	0	0	0	1	0	0	0	0	0	0	0	1	0	1	1	1	0	1	1
202	AD	2		M	37	0	0	0	0	0	1	0	0	0	1	1	-1	1	0	0	0	1	0	2	0	2	1	0	0	1	1	0	1	1	1	0	4	0	2	2	9	11	-0.636364	9	13	22	-0.181818
218	AD	4		M	30	0	1	0	1	0	1	0	1	0	4	4	-1	0	1	0	1	0	1	0	3	3	-1	0	1	0	2	0	0	0	1	0	1	0	1	0	6	6	-1	0	2	2	-1
223	AD		40	M	46	0	0	0	0	0	1	0	1	0	2	2	-1	0	0	0	1	0	0	0	1	1	-1	0	1	0	0	0	0	0	0	0	0	0	0	0	1	1	-1	2	2	4	0
217	AD		53	M	32	0	0	0	2	0	1	1	2	1	5	6	-0.666667	0	0	0	0	0	1	0	1	1	-1	1	0	0	1	0	0	0	0	0	0	1	3	2	4	6	-0.333333	0	0	0
206	AD	4		M	31	0	0	2	2	1	0	0	1	3	3	6	0	0	0	0	0	0	1	0	1	1	-1	0	0	1	0	1	3	0	3	0	0	0	0	2	6	8	-0.5	1	1	2	0
221	AD		81	M	40	0	0	0	0	0	0	1	0	1	0	1	1	0	0	0	0	0	0	0	0	0		0	0	0	0	0	0	0	0	0	0	0	0	0	0	0		0	1	1	-1
222	AD	3		M	32	1	1	1	1	0	1	0	0	2	3	5	-0.2	0	0	0	1	0	0	0	1	1	-1	0	0	0	2	0	1	0	1	0	0	0	0	0	4	4	-1	2	7	9	-0.555556
225	AD	4		M	27	0	0	0	1	0	0	0	0	0	1	1	-1	0	0	0	1	0	0	0	1	1	-1	0	0	0	0	0	0	0	0	0	0	0	0	0	0	0		0	3	3	-1
211	AD		54	M	47	0	2	1	3	0	0	0	1	1	6	7	-0.714286	0	0	0	0	0	0	0	0	0		0	2	0	0	0	1	0	0	0	1	0	0	0	4	4	-1	0	1	1	-1
224	AD		56	M	34	0	1	0	0	1	0	0	1	1	2	3	-0.333333	1	0	0	0	0	1	1	1	2	0	1	0	1	2	0	1	0	2	1	0	0	2	3	7	10	-0.4	0	2	2	-1
207	AD		54	M	39	0	0	0	1	1	1	0	1	1	3	4	-0.5	0	0	0	0	1	0	1	0	1	1	0	1	0	0	0	0	0	0	0	0	0	0	0	1	1	-1	5	0	5	1
215	AD		46	M	33	0	0	3	4	1	4	0	2	4	10	14	-0.428571	1	2	1	2	0	0	2	4	6	-0.333333	0	0	0	0	0	1	0	0	0	0	0	0	0	1	1	-1	0	0	0
210	AD		40	M	39	3	2	0	0	0	0	0	0	3	2	5	0.2	1	0	0	0	2	1	3	1	4	0.5	0	0	0	2	1	1	0	0	0	0	0	0	1	3	4	-0.5	5	6	11	-0.090909
219	AD	5		M	41	0	0	0	1	0	0	0	0	0	1	1	-1	0	0	0	0	0	1	0	1	1	-1	0	0	0	0	0	0	0	0	0	0	1	0	1	0	1	1	2	0	2	1
214	AD	10		F	52	1	7	0	0	0	0	0	0	1	7	8	-0.75	0	0	0	2	3	4	3	6	9	-0.333333	0	0	0	2	0	1	0	2	0	0	2	2	2	7	9	-0.555556	2	2	4	0
118	TD	6		M	48	0	0	0	5	0	5	0	0	0	10	10	-1	0	3	0	0	0	0	0	3	3	-1	0	0	0	3	0	0	0	3	0	1	0	1	0	8	8	-1	0	20	20	-1
125	TD	10		M	34	0	0	0	1	0	0	0	0	0	1	1	-1	8	0	4	1	0	0	12	1	13	0.846154	0	0	0	0	0	0	0	0	0	0	0	0	0	0	0		9	2	11	0.636364
129	TD	10		M	48	0	0	0	1	0	1	0	0	0	2	2	-1	0	0	0	0	0	1	0	1	1	-1	0	0	0	0	0	0	0	1	0	0	0	1	0	2	2	-1	0	3	3	-1
133	TD	10		F	37	0	3	0	1	0	1	0	0	0	5	5	-1	0	1	0	0	0	0	0	1	1	-1	0	0	0	0	0	0	0	1	0	0	0	0	0	1	1	-1	0	0	0
135	TD	10		M	40	0	0	0	2	0	3	0	0	0	5	5	-1	1	0	0	0	1	2	2	2	4	0	0	1	1	0	0	0	0	1	0	0	1	3	2	5	7	-0.428571	1	4	5	-0.6
138	TD	10		M	38	0	1	0	1	0	0	0	1	0	3	3	-1	0	0	0	0	0	1	0	1	1	-1	0	0	0	0	0	1	0	1	0	0	0	0	0	2	2	-1	0	1	1	-1
142	TD	9		F	39	0	0	0	0	0	0	0	2	0	2	2	-1	0	0	0	0	0	0	0	0	0		0	0	0	0	0	0	0	1	0	0	0	0	0	1	1	-1	0	1	1	-1
8	TD		18	M	30	0	4	0	1	0	1	0	0	0	6	6	-1	0	0	1	0	1	1	2	1	3	0.333333	0	2	0	0	0	0	0	0	0	0	0	1	0	3	3	-1	0	0	0
143	TD	13		M	44	0	0	1	1	0	3	1	5	2	9	11	-0.636364	0	2	0	0	0	0	0	2	2	-1	0	0	0	0	0	0	0	0	0	0	1	0	1	0	1	1	1	2	3	-0.333333
136	TD	9		F	40	0	0	0	3	1	2	1	3	2	8	10	-0.6	0	0	1	3	1	1	2	4	6	-0.333333	0	0	1	1	1	2	1	3	0	0	0	0	3	6	9	-0.333333	3	9	12	-0.5
132	TD	9		M	43	0	0	1	2	0	1	0	0	1	3	4	-0.5	0	0	0	0	1	0	1	0	1	1	0	2	2	1	0	1	0	0	0	0	0	0	2	4	6	-0.333333	0	4	4	-1
144	TD	9		M	31	0	0	1	2	0	0	0	0	1	2	3	-0.333333	0	0	0	0	0	0	0	0	0		0	0	0	0	0	0	0	0	0	0	0	0	0	0	0		0	0	0
119	TD	8		M	48	0	0	2	5	2	0	0	0	4	5	9	-0.111111	0	0	0	0	0	0	0	0	0		0	0	0	0	0	0	0	0	0	0	0	0	0	0	0		0	0	0
105	TD	12		M	44	0	1	0	0	0	0	1	0	1	1	2	0	1	0	0	0	1	0	2	0	2	1	0	0	0	0	0	0	0	0	0	0	1	0	1	0	1	1	2	0	2	1
148	TD	10		F	45	0	0	1	2	2	0	0	1	3	3	6	0	0	0	3	2	1	3	4	5	9	-0.111111	0	1	0	0	0	1	0	1	0	0	1	1	1	4	5	-0.6	2	2	4	0
4	TD		17	M	38	8	1	0	0	1	4	0	0	9	5	14	0.285714	6	0	0	0	2	4	8	4	12	0.333333	0	0	0	0	0	0	0	0	0	0	0	0	0	0	0		0	0	0
112	TD	4		M	29	0	0	3	1	0	0	3	2	6	3	9	0.333333	3	1	4	0	0	0	7	1	8	0.75	0	0	0	0	0	0	0	0	0	0	4	0	4	0	4	1	20	9	29	0.37931
110	TD	10		M	48	0	0	0	0	0	0	2	0	2	0	2	1	0	0	1	1	0	0	1	1	2	0	0	0	1	0	1	1	0	0	1	0	2	0	5	1	6	0.666667	7	1	8	0.75
2	TD	15		M	42	0	0	2	0	0	0	0	0	2	0	2	1	0	0	1	0	3	0	4	0	4	1	1	0	2	0	1	1	0	0	0	0	1	1	5	2	7	0.428571	0	1	1	-1
1	TD	16		M	50	0	0	0	0	0	0	0	0	0	0	0		0	2	1	0	0	0	1	2	3	-0.333333	1	0	0	0	2	0	1	0	0	0	1	0	5	0	5	1	4	4	8	0
116	TD		44	M	37	0	0	0	0	0	0	0	0	0	0	0		0	0	0	0	0	0	0	0	0		0	0	1	2	1	7	0	0	0	1	0	7	2	17	19	-0.789474	0	12	12	-1
137	TD	9		M	39	0	0	0	0	0	0	0	0	0	0	0		0	0	0	0	0	0	0	0	0		0	0	1	1	0	0	0	1	0	0	0	0	1	2	3	-0.333333	1	1	2	0
114	TD	3		M	31	0	0	0	1	0	1	0	0	0	2	2	-1	0	0	0	1	0	1	0	2	2	-1	0	1	0	1	0	1	0	1	0	1	0	1	0	6	6	-1	0	1	1	-1
128	TD	10		F	47	0	1	0	1	0	1	0	0	0	3	3	-1	0	0	0	0	0	0	0	0	0		1	0	0	0	0	0	0	0	0	0	0	0	1	0	1	1	0	2	2	-1
131	TD	5		F	38	0	0	0	2	0	2	0	1	0	5	5	-1	0	1	0	0	0	1	0	2	2	-1	0	0	0	0	0	0	0	0	0	0	0	0	0	0	0		0	0	0
134	TD	10		M	40	0	1	0	0	0	0	0	0	0	1	1	-1	0	0	0	1	0	0	0	1	1	-1	0	0	0	0	0	1	0	0	0	0	0	0	0	1	1	-1	0	0	0
139	TD	13		M	46	0	0	0	0	0	0	0	1	0	1	1	-1	0	0	0	0	0	0	0	0	0		0	0	0	0	0	0	0	0	0	0	0	1	0	1	1	-1	1	0	1	1
152	TD	10		M	43	0	0	0	0	0	1	0	1	0	2	2	-1	0	0	1	0	0	0	1	0	1	1	0	0	0	2	0	0	1	1	0	0	0	2	1	5	6	-0.666667	1	4	5	-0.6
155	TD	12		F	32	0	3	0	2	0	0	0	0	0	5	5	-1	0	0	0	0	0	1	0	1	1	-1	0	0	0	0	0	0	0	0	0	0	0	0	0	0	0		0	0	0
108	TD		32	M	33	0	0	0	1	0	1	1	1	1	3	4	-0.5	0	2	4	0	1	0	5	2	7	0.428571	1	1	1	0	0	0	2	0	0	0	2	0	6	1	7	0.714286	3	4	7	-0.142857
153	TD	16		M	42	0	0	0	0	5	12	3	3	8	15	23	-0.304348	1	1	0	3	5	2	6	6	12	0	0	0	1	1	0	0	1	2	0	0	0	0	2	3	5	-0.2	9	3	12	0.5
6	TD	3		M	36	1	4	3	2	0	0	0	1	4	7	11	-0.272727	1	0	0	1	2	2	3	3	6	0	0	2	0	0	0	0	0	0	0	0	0	3	0	5	5	-1	0	2	2	-1
121	TD	11		M	50	0	0	0	0	0	0	2	0	2	0	2	1	0	0	0	0	0	0	0	0	0		0	0	0	1	0	0	0	0	0	0	5	0	5	1	6	0.666667	2	3	5	-0.2
113	TD	4		F	40	0	0	1	2	0	1	0	0	1	3	4	-0.5	0	1	0	1	0	0	0	2	2	-1	1	1	0	0	0	1	0	0	0	1	0	3	1	6	7	-0.714286	2	6	8	-0.5
151	TD	10		F	44	0	0	0	2	1	0	0	1	1	3	4	-0.5	1	1	0	1	0	1	1	3	4	-0.5	0	3	0	0	0	1	0	4	2	0	1	3	3	11	14	-0.571429	1	5	6	-0.666667
140	TD	10		M	42	0	0	4	9	1	0	0	3	5	12	17	-0.411765	0	1	1	4	0	1	1	6	7	-0.714286	0	2	0	0	0	0	0	1	0	0	0	0	0	3	3	-1	3	2	5	0.2
130	TD	9		M	44	1	1	1	2	1	1	0	0	3	4	7	-0.142857	0	0	0	0	0	1	0	1	1	-1	0	1	1	0	1	0	1	0	2	4	2	0	7	5	12	0.166667	4	15	19	-0.578947
127	TD	9		M	42	1	0	0	0	0	0	0	0	1	0	1	1	1	0	0	0	0	0	1	0	1	1	0	0	0	0	0	0	0	0	0	0	0	1	0	1	1	-1	0	0	0
141	TD	9		F	39	0	0	0	2	0	10	0	6	0	18	18	-1	0	5	0	3	0	5	0	13	13	-1	0	2	0	2	0	2	0	3	0	2	0	0	0	11	11	-1	0	2	2	-1
7	TD		75	M	39	0	3	0	2	1	3	0	0	1	8	9	-0.777778	0	1	0	0	0	2	0	3	3	-1	0	1	0	2	0	0	0	1	0	0	0	0	0	4	4	-1	2	3	5	-0.2
107	TD	8		F	37	0	0	1	1	1	1	1	1	3	3	6	0	1	0	4	1	6	0	11	1	12	0.833333	3	0	5	1	0	0	2	2	0	0	3	1	13	4	17	0.529412	4	0	4	1
3	TD	10		M	41	0	1	0	0	0	0	0	0	0	1	1	-1	0	0	0	0	0	1	0	1	1	-1	0	1	1	0	0	0	0	0	0	0	0	1	1	2	3	-0.333333	1	0	1	1
101	TD	7		M	44	0	1	0	8	0	4	0	2	0	15	15	-1	0	0	0	1	0	0	0	1	1	-1	0	0	0	2	0	13	0	4	0	0	0	0	0	19	19	-1	5	11	16	-0.375
102	TD		44	M	29	0	0	4	1	4	1	7	0	15	2	17	0.764706	3	3	4	0	3	2	10	5	15	0.333333	0	0	0	0	0	0	0	0	0	0	0	0	0	0	0		9	3	12	0.5
154	TD	9		M	38	0	0	1	2	0	1	2	2	3	5	8	-0.25	0	0	0	0	0	0	0	0	0		0	1	0	2	0	0	0	0	0	0	0	0	0	3	3	-1	0	2	2	-1
103	TD	6		M	41	0	0	1	0	0	1	0	0	1	1	2	0	0	0	1	0	0	0	1	0	1	1	0	0	0	1	0	0	0	0	0	0	0	0	0	1	1	-1	1	0	1	1
120	TD	3		M	38	0	0	3	3	0	0	0	0	3	3	6	0	0	0	3	0	0	0	3	0	3	1	0	0	2	0	0	0	0	1	0	0	3	1	5	2	7	0.428571	5	1	6	0.666667
123	TD	11		M	42	0	0	0	0	2	0	1	1	3	1	4	0.5	4	1	1	1	1	2	6	4	10	0.2	1	2	2	0	1	1	1	2	4	0	0	1	9	6	15	0.2	12	7	19	0.263158
111	TD	10		M	45	0	0	4	1	4	2	4	3	12	6	18	0.333333	5	3	5	2	4	0	14	5	19	0.473684	3	0	1	1	2	1	1	0	0	0	4	0	11	2	13	0.692308	10	1	11	0.818182
5	TD		32	M	43	0	0	0	0	0	0	0	0	0	0	0		0	0	0	0	0	0	0	0	0		0	0	1	0	0	0	1	1	0	0	0	0	2	1	3	0.333333	1	1	2	0
122	TD	11		M	45	0	1	0	2	3	2	1	3	4	8	12	-0.333333	3	0	0	1	0	0	3	1	4	0.5	0	2	1	0	0	0	0	0	0	0	1	0	2	2	4	0	3	2	5	0.2
124	TD			M	44	0	0	2	1	3	1	2	0	7	2	9	0.555556	3	1	2	0	1	1	6	2	8	0.5	0	0	2	2	0	0	0	0	3	0	3	1	8	3	11	0.454545	6	3	9	0.333333
117	TD		91	M	42	0	0	1	0	0	1	0	1	1	2	3	-0.333333	2	0	1	0	2	0	5	0	5	1	0	1	0	1	0	1	1	0	1	0	1	0	3	3	6	0	8	5	13	0.230769
149	TD	9		M	37	2	0	1	0	1	0	1	0	5	0	5	1	0	0	0	0	0	0	0	0	0		0	1	1	0	1	0	0	1	0	0	1	0	3	2	5	0.2	3	0	3	1
115	TD	4		M	37	0	0	8	1	7	2	5	0	20	3	23	0.73913	8	1	7	2	6	0	21	3	24	0.75	4	0	0	0	0	0	0	0	0	0	0	0	4	0	4	1	28	4	32	0.75
109	TD	4		M	40	0	0	0	5	0	1	1	2	1	8	9	-0.777778	1	2	0	0	0	2	1	4	5	-0.6	0	2	0	3	0	0	0	0	0	0	3	1	3	6	9	-0.333333	6	4	10	0.2
106	TD	11		M	41	0	0	1	0	2	1	0	1	3	2	5	0.2	0	0	2	1	1	1	3	2	5	0.2	0	2	0	1	0	1	0	0	0	0	2	0	2	4	6	-0.333333	4	2	6	0.333333
104	TD	11		M	40	1	1	0	0	0	0	1	0	2	1	3	0.333333	0	0	1	0	0	0	1	0	1	1	0	0	0	0	0	0	0	0	0	0	1	0	1	0	1	1	2	0	2	1
150	TD	9		M	46	2	1	0	0	1	1	3	1	6	3	9	0.333333	1	1	0	0	0	0	1	1	2	0	1	0	4	0	0	0	0	2	0	1	1	2	6	5	11	0.090909	2	4	6	-0.333333
126	TD	9		M	36	0	0	0	0	0	0	1	0	1	0	1	1	0	0	1	0	0	0	1	0	1	1	0	0	0	0	0	0	0	0	0	0	1	0	1	0	1	1	1	0	1	1
145	TD	10		F	38	0	0	1	0	2	0	1	0	4	0	4	1	1	0	1	0	2	0	4	0	4	1	3	0	0	0	1	0	3	0	1	0	4	0	12	0	12	1	5	0	5	1
146	TD	10		M	44	1	0	1	0	0	0	1	0	3	0	3	1	0	0	1	0	1	0	2	0	2	1	0	0	0	0	0	0	1	0	0	1	1	0	2	1	3	0.333333	5	0	5	1
147	TD	9		M	45	0	0	1	0	1	0	0	0	2	0	2	1	1	0	0	0	0	0	1	0	1	1	0	0	0	0	1	0	0	0	0	0	1	0	2	0	2	1	3	0	3	1
